# Supplementary material for: Tyrosyl-DNA Phosphodiesterase 1 and Topoisomerase I Activities as Predictive Indicators for Glioblastoma Susceptibility to Genotoxic Agents
Source: Cancers (Basel). 2019 Sep 23;11(10):1416. doi: 10.3390/cancers11101416 (PMC6827102; doi:10.3390/cancers11101416)
Supplement: Supplementary file 1 [file cancers-11-01416-s001.zip]

Archive with 2 entries (2 files):
- Cancers Supplementary Figures_Revised.docx
- Cancers_Supplementary Tables.xlsx
