# Supplementary material for: Tyrosyl-DNA Phosphodiesterase 1 and Topoisomerase I Activities as Predictive Indicators for Glioblastoma Susceptibility to Genotoxic Agents
Source: Cancers (Basel). 2019 Sep 23;11(10):1416. doi: 10.3390/cancers11101416 (PMC6827102; doi:10.3390/cancers11101416)
Supplement: Supplementary file 1 [file cancers-11-01416-s001.zip › Cancers_Supplementary Tables.xlsx]

## Sheet: Table S1
Table S1. Relative TOP1 and TDP1 protein expression levels in GBM cell lines
Relative TOP1 protein levels
Cell lines	Set #1, GBM	Set #2, GBM	Set #3, GBM	Average of Set #1, 2, 3, GBM
SF539	1.259 ± 0.227	1.698 ± 0.548	1.886 ± 0.199	1.501 ± 0.415
SF295	1.387 ± 0.346	1.838 ± 0.226	1.501 ± 0.376	1.448 ± 0.360
H4	1.956 ± 0.277	2.125 ± 0.446	1.860 ± 0.186	1.974 ± 0.299
SF268	1.095 ± 0.248	1.489 ± 0.399	2.056 ± 0.435	1.374 ± 0.483
SNB19	1.652 ± 0.333	1.394 ± 0.441	2.198 ± 0.960	1.681 ± 0.500
U251	1.610 ± 0.362	1.738 ± 0.213	1.545 ± 0.366	1.623 ± 0.332
A172	0.977 ± 0.281	1.742 ± 0.144	1.563 ± 0.278	1.321 ± 0.430
SNB75	1.037 ± 0.253	1.340 ± 0.494	1.162 ± 0.344	1.136 ± 0.340
U87	1.686 ± 0.301	2.450 ± 0.681	2.134 ± 0.557	1.961 ± 0.546
Relative TDP1 protein levels
Cell lines	Set #1, GBM	Set #2, GBM	Set #3, GBM	Average of Set #1, 2, 3, GBM
SF539	0.751 ± 0.119	0.560 ± 0.125	0.547 ± 0.098	0.639 ± 0.148
SF295	0.636 ± 0.194	0.443 ± 0.121	0.495 ± 0.081	0.573 ± 0.185
H4	0.766 ± 0.177	0.749 ± 0.356	0.493 ± 0.091	0.706 ± 0.251
SF268	0.671 ± 0.141	0.617 ± 0.183	0.596 ± 0.056	0.638 ± 0.140
SNB19	0.570 ± 0.059	0.538 ± 0.182	0.480 ± 0.055	0.541 ± 0.112
U251	0.595 ± 0.116	0.391 ± 0.217	0.590 ± 0.168	0.526 ± 0.182
A172	0.867 ± 0.204	0.961 ± 0.319	0.853 ± 0.370	0.885 ± 0.267
SNB75	0.913 ± 0.081	0.806 ± 0.270	1.094 ± 0.339	0.914 ± 0.226
U87	1.099 ± 0.248	1.074 ± 0.343	1.232 ± 0.319	1.124 ± 0.278

## Sheet: Table S2
Table S2. Pearson correlation of TOP1 and TDP1 protein or activity, TDP1/TOP1 protein or activity ratio with experimental IC50 of irinotecan
Experimental irinotecan IC50
Cell type		vs Protein levels			vs Activity levels
		TOP1 protein	TDP1 protein	TDP1/TOP1 protein ratio	TOP1 activity	TDP1 activity		TDP1/TOP1 activity ratio
						Gel-based assay	FL-based assay	Gel-based assay	FL-based assay
GBM cell lines	Set #1, GBM (n = 9)	R=-0.254; P=0.510 (ns)	R=0.797; P=0.010 (*)	R=0.696; P=0.037 (*)	R=-0.445; P=0.230 (ns)	R=0.687; P=0.041 (*)	R=0.729; P=0.026 (*)	R=0.917; P=0.0005 (***)	R=0.922; P=0.0004 (***)
	Set #2, GBM (n = 9)	R=0.189; P=0.722 (ns)	R=0.770; P=0.015 (*)	R=0.698; P=0.04 (*)	R=-0.660; P=0.053 (ns)	R=0.389; P=0.301 (ns)	R=0.461; P=0.211 (ns)	R=0.940; P=0.0001 (***)	R=0.827; P=0.006 (**)
	Set #3, GBM (n = 9)	R=-0.294; P=0.442 (ns)	R=0.955; P=5.8 × 10-5 (****)	R=0.862; P=0.003 (**)	R=0.464; P=0.208 (ns)	R=0.565; P=0.113 (ns)	R=0.841; P=0.004 (**)	R=0.860; P=0.003 (**)	R=0.953; P=6.8 × 10-5 (****)
	Average of Set #1, 2, 3 (n = 9)	R=-0.139; P=0.720 (ns)	R=0.863; P=0.003 (**)	R=0.744; P=0.02 (*)	R=-0.665; P=0.051 (ns)	R=0.585; P=0.100 (ns)	R=0.830; P=0.006 (**)	R=0.972; P=1.2 × 10-5 (****)	R=0.952; P=7.7 × 10-5 (****)
		ns: not significant

## Sheet: Table S3
Table S3. TOP1 activity levels in GBM cell lines
TOP1 activity levels
Cell lines	Set #1, GBM		Set #2, GBM		Set #3, GBM		Average of Set #1, 2, 3, GBM
	TOP1 activity (U/µg)	Relative TOP1 activity	TOP1 activity (U/µg)	Relative TOP1 activity	TOP1 activity (U/µg)	Relative TOP1 activity	TOP1 activity (U/µg)	Relative TOP1 activity
SF539	0.661 ± 0.021	0.787 ± 0.026	1.739 ± 0.118	2.071 ± 0.141	1.941 ± 0.052	2.313 ± 0.063	1.402 ± 0.618	1.670 ± 0.736
SF295	1.021 ± 0.100	1.217 ± 0.119	2.380 ± 0.254	2.835 ± 0.303	2.590 ± 0.151	3.086 ± 0.180	2.037 ± 0.698	2.427 ± 0.831
H4	1.320 ± 0.104	1.572 ± 0.125	2.172 ± 0.131	2.587 ± 0.157	2.154 ± 0.202	2.566 ± 0.241	1.837 ± 0.449	2.189 ± 0.534
SF268	1.070 ± 0.106	1.275 ± 0.127	0.189 ± 0.015	0.226 ± 0.017	1.124 ± 0.110	1.340 ± 0.130	0.888 ± 0.409	1.058 ± 0.487
SNB19	1.239 ± 0.090	1.476 ± 0.107	1.887 ± 0.200	2.249 ± 0.238	2.451 ± 0.098	2.920 ± 0.117	1.905 ± 0.536	2.269 ± 0.639
U251	1.077 ± 0.112	1.283 ± 0.134	0.963 ± 0.147	1.147 ± 0.175	1.903 ± 0.204	2.267 ± 0.243	1.359 ± 0.474	1.620 ± 0.564
A172	0.878 ± 0.081	1.046 ± 0.096	1.250 ± 0.196	1.489 ± 0.233	1.778 ± 0.158	2.118 ± 0.189	1.256 ± 0.383	1.499 ± 0.456
SNB75	0.742 ± 0.018	0.884 ± 0.022	0.179 ± 0.007	0.214 ± 0.009	0.886 ± 0.022	1.056 ± 0.026	0.624 ± 0.315	0.744 ± 0.376
U87	0.832 ± 0.076	0.991 ± 0.091	0.535 ± 0.095	0.637 ± 0.113	1.966 ± 0.196	2.342 ± 0.234	1.050 ± 0.626	1.251 ± 0.746

## Sheet: Table S4
Table S4. Pearson correlation of protein level with activity level of TOP1 and TDP1 in GBM cell lines and tumors
		Cell type		TOP1 protein	TDP1 protein
				vs TOP1 activity	vs TDP1 activity
					Gel-based assay	FL-based assay
		GBM cell lines	Set #1, GBM (n = 9)	R=0.629; P=0.069 (ns)	R=0.708; P=0.033 (*)	R=0.664; P=0.051 (ns)
			Set #2, GBM (n = 9)	R=0.182; P=0.639 (ns)	R=0.495; P=0.176 (ns)	R=0.427; P=0.251 (ns)
			Set #3, GBM (n = 9)	R=0.338; P=0.374 (ns)	R=0.512; P=0.158 (ns)	R=0.774; P=0.014 (*)
			Average of Set #1, 2, 3 (n = 9)	R=0.446; P=0.229 (ns)	R=0.644; P=0.061 (ns)	R=0.813; P=0.008 (**)
		GBM tumors	GBM Patients (n = 10)	R=0.913; P=0.0002 (***)	ND	R=0.798; P=0.006 (**)
			ns: not significant	ND: not determined

## Sheet: Table S5
Table S5. TDP1 activity levels in GBM cell lines
Experimental TDP1 activity levels by gel-based assay
Cell lines	Set #1, GBM		Set #2, GBM		Set #3, GBM		Average of Set #1, 2, 3, GBM
	TDP1 activity (fmol/µg)	Relative TDP1 activity	TDP1 activity (fmol/µg)	Relative TDP1 activity	TDP1 activity (fmol/µg)	Relative TDP1 activity	TDP1 activity (fmol/µg)	Relative TDP1 activity
SF539	0.441 ± 0.144	0.215 ± 0.070	1.084 ± 0.170	0.529 ± 0.083	0.985 ± 0.112	0.481 ± 0.054	0.780 ± 0.335	0.381 ± 0.163
SF295	0.917 ± 0.067	0.447 ± 0.032	1.344 ± 0.151	0.656 ± 0.074	1.261 ± 0.133	0.615 ± 0.065	1.137 ± 0.227	0.555 ± 0.111
H4	1.426 ± 0.655	0.696 ± 0.320	1.409 ± 0.235	0.688 ± 0.115	1.401 ± 0.115	0.684 ± 0.056	1.413 ± 0.400	0.690 ± 0.195
SF268	0.970 ± 0.303	0.473 ± 0.148	0.235 ± 0.044	0.114 ± 0.022	0.858 ± 0.130	0.419 ± 0.063	0.728 ± 0.383	0.355 ± 0.187
SNB19	0.908 ± 0.116	0.443 ± 0.056	1.010 ± 0.172	0.493 ± 0.084	1.017 ± 0.134	0.496 ± 0.066	0.985 ± 0.139	0.481 ± 0.068
U251	0.794 ± 0.125	0.388 ± 0.061	1.363 ± 0.216	0.666 ± 0.106	1.310 ± 0.184	0.637 ± 0.090	1.187 ± 0.302	0.579 ± 0.148
A172	1.273 ± 0.397	0.621 ± 0.194	2.589 ± 0.251	1.264 ± 0.123	2.431 ± 0.272	1.187 ± 0.133	2.034 ± 0.695	0.993 ± 0.339
SNB75	1.248 ± 0.133	0.609 ± 0.065	0.785 ± 0.146	0.383 ± 0.071	0.877 ± 0.141	0.428 ± 0.069	0.945 ± 0.236	0.461 ± 0.115
U87	1.638 ± 0.359	0.800 ± 0.175	1.792 ± 0.256	0.875 ± 0.125	2.331 ± 0.310	1.138 ± 0.151	1.899 ± 0.422	0.927 ± 0.206
Experimental TDP1 activity level by fluorescence-based assay
Cell lines	Set #1, GBM		Set #2, GBM		Set #3, GBM		Average of Set #1, 2, 3, GBM
	TDP1 activity (fmol/µg)	Relative TDP1 activity	TDP1 activity (fmol/µg)	Relative TDP1 activity	TDP1 activity (fmol/µg)	Relative TDP1 activity	TDP1 activity (fmol/µg)	Relative TDP1 activity
SF539	0.564 ± 0.130	0.234 ± 0.054	1.501 ± 0.111	0.622 ± 0.046	0.907 ± 0.018	0.376 ± 0.007	0.948 ± 0.420	0.393 ± 0.174
SF295	1.067 ± 0.053	0.442 ± 0.022	1.315 ± 0.090	0.545 ± 0.037	1.010 ± 0.011	0.419 ± 0.005	1.114 ± 0.134	0.462 ± 0.056
H4	1.452 ± 0.135	0.602 ± 0.056	1.091 ± 0.067	0.453 ± 0.028	1.025 ± 0.082	0.425 ± 0.034	1.255 ± 0.231	0.520 ± 0.096
SF268	1.340 ± 0.052	0.556 ± 0.022	0.530 ± 0.054	0.220 ± 0.022	0.491 ± 0.017	0.204 ± 0.007	0.925 ± 0.435	0.384 ± 0.180
SNB19	1.092 ± 0.113	0.453 ± 0.047	1.236 ± 0.047	0.512 ± 0.020	0.990 ± 0.049	0.411 ± 0.020	1.102 ± 0.122	0.457 ± 0.051
U251	0.904 ± 0.059	0.375 ± 0.025	1.745 ± 0.141	0.724 ± 0.059	1.676 ± 0.059	0.695 ± 0.025	1.308 ± 0.429	0.542 ± 0.178
A172	1.659 ± 0.208	0.688 ± 0.086	2.315 ± 0.075	0.960 ± 0.031	2.755 ± 0.097	1.142 ± 0.040	2.097 ± 0.508	0.869 ± 0.211
SNB75	1.492 ± 0.085	0.618 ± 0.035	1.016 ± 0.145	0.421 ± 0.060	1.662 ± 0.107	0.689 ± 0.045	1.415 ± 0.269	0.587 ± 0.112
U87	1.701 ± 0.094	0.705 ± 0.039	2.076 ± 0.143	0.861 ± 0.059	2.830 ± 0.032	1.174 ± 0.013	2.077 ± 0.490	0.862 ± 0.203

## Sheet: Table S6
Table S6. Pearson correlation between TOP1 levels and TDP1 levels in GBM cell lines and GBM patient tumors
Cell type		TOP1 protein	TOP1 activity
		vs TDP1 protein	vs TDP1 activity
			Gel-based assay	FL-based assay
GBM cell lines	Set #1, GBM (n = 9)	R=-0.114; P=0.771 (ns)	R=0.141; P=0.717 (ns)	R=0.072; P=0.854 (ns)
	Set #2, GBM (n = 9)	R=0.475; P=0.198 (ns)	R=0.266; P=0.490 (ns)	R=0.085; P=0.829 (ns)
	Set #3, GBM (n = 9)	R=-0.201; P=0.603 (ns)	R=0.210; P=0.588 (ns)	R=-0.059; P=0.881 (ns)
	Average of Set #1, 2, 3 (n = 9)	R=0.091; P=0.836 (ns)	R=0.016; P=0.967 (ns)	R=-0.298; P=0.436 (ns)
GBM tumors	GBM Patients (n = 10)	R=0.490; P=0.150 (ns)	ND	R=0.570; P=0.085 (ns)
		ns: not significant	ND: not determined

## Sheet: Table S7
Table S7. TDP1/TOP1 ratios in GBM cell lines
Experimental TDP1/TOP1 ratio
Cell lines	Set #1, GBM			Set #2, GBM			Set #3, GBM			Average of Set #1, 2, 3, GBM
	TDP1/TOP1 protein ratio	TDP1/TOP1 activity ratio		TDP1/TOP1 protein ratio	TDP1/TOP1 activity ratio		TDP1/TOP1 protein ratio	TDP1/TOP1 activity ratio		TDP1/TOP1 protein ratio	TDP1/TOP1 activity ratio
	Western blotting	Gel-based assay	FL-based assay	Western blotting	Gel-based assay	FL-based assay	Western blotting	Gel-based assay	FL-based assay	Western blotting	Gel-based assay	FL-based assay
SF539	0.614 ± 0.138	0.273 ± 0.084	0.297 ± 0.062	0.367 ± 0.161	0.256 ± 0.039	0.301 ± 0.026	0.292 ± 0.053	0.208 ± 0.0215	0.163 ± 0.005	0.512 ± 0.191	0.249 ± 0.068	0.253 ± 0.078
SF295	0.493 ± 0.209	0.370 ± 0.040	0.366 ± 0.035	0.244 ± 0.068	0.234 ± 0.034	0.194 ± 0.024	0.343 ± 0.084	0.200 ± 0.022	0.136 ± 0.007	0.478 ± 0.210	0.279 ± 0.080	0.261 ± 0.101
H4	0.399 ± 0.101	0.445 ± 0.189	0.385 ± 0.042	0.364 ± 0.174	0.267 ± 0.042	0.174 ± 0.013	0.267 ± 0.049	0.268 ± 0.030	0.167 ± 0.018	0.385 ± 0.117	0.345 ± 0.154	0.289 ± 0.113
SF268	0.641 ± 0.178	0.374 ± 0.115	0.439 ± 0.045	0.433 ± 0.148	0.510 ± 0.093	0.978 ± 0.107	0.300 ± 0.065	0.315 ± 0.051	0.153 ± 0.014	0.563 ± 0.210	0.381 ± 0.116	0.450 ± 0.274
SNB19	0.360 ± 0.087	0.302 ± 0.038	0.308 ± 0.036	0.415 ± 0.175	0.221 ± 0.041	0.230 ± 0.025	0.259 ± 0.127	0.170 ± 0.021	0.141 ± 0.008	0.361 ± 0.113	0.220 ± 0.062	0.240 ± 0.077
U251	0.388 ± 0.113	0.305 ± 0.050	0.295 ± 0.033	0.228 ± 0.120	0.590 ± 0.113	0.641 ± 0.094	0.397 ± 0.133	0.284 ± 0.045	0.309 ± 0.032	0.365 ± 0.128	0.391 ± 0.160	0.380 ± 0.155
A172	0.954 ± 0.343	0.597 ± 0.178	0.662 ± 0.093	0.555 ± 0.197	0.867 ± 0.155	0.658 ± 0.105	0.558 ± 0.230	0.563 ± 0.071	0.542 ± 0.044	0.835 ± 0.360	0.693 ± 0.203	0.638 ± 0.100
SNB75	0.929 ± 0.234	0.690 ± 0.065	0.700 ± 0.040	0.673 ± 0.317	1.797 ± 0.307	1.975 ± 0.252	1.013 ± 0.422	0.406 ± 0.059	0.653 ± 0.039	0.881 ± 0.295	0.940 ± 0.648	0.986 ± 0.568
U87	0.677 ± 0.205	0.812 ± 0.176	0.716 ± 0.070	0.459 ± 0.162	1.413 ± 0.319	1.390 ± 0.273	0.607 ± 0.206	0.490 ± 0.075	0.505 ± 0.050	0.618 ± 0.215	0.926 ± 0.426	0.849 ± 0.367

## Sheet: Table S8
Table S8. Glioblastoma patient information
Patient Code	331475	516-46837B	758058	780540	782691	791171	792371	795033
Tumor ID	#17	#22	#29	#42	#44	#47	#49	#50
Age	78	92	80	71	30	60	67	51
Sex	F	F	F	M	F	M	M	F
Diagnosed	05/09/16		12/2016	03/2017	04/2015	12/2017	09/2017	09/2015
Surgery	×1	× 1	× 1	× 1	× 2	× 2	× 1	× 3
Collected date	05/12/2016	11/09/2016	12/19/2016	08/30/2017	09/27/2017	12/22/2017	01/19/2018	02/09/2018
Radiosurgery	Gamma knife x 1		Gamma knife x 3	Gamma knife x 3	Gamma knife x 2	Gamma knife x 2	Gamma knife x 2	Gamma knife x 3
CHEMO		Temodar	Avastin	Temodar & Avastin		Temodar & Avastin		Avastin
Recurrence			08/2017	08/2017	09/2017	07/2018		01/16； 06/16；01/18
Deceased	08/2016	12/2016	01/2018		05/30/2018		2018	10/2018
Status unknown after				09/2017
Stable after						12/2018
Survival/month	3	1	12		36			36

## Sheet: Table S9
Table S9. TOP1, TDP1, and TDP1/TOP1 ratio in GBM patient tumors
TOP1, TDP1, TOP1/TDP1 ratios of GBM patient tumors
Tumor ID	Protein level			TOP1 Activity level		TDP1 Activity level		TDP1 Activity level		TDP1/TOP1 Activity Ratio	TDP1/TOP1 Activity Ratio
	Relative TOP1	Relative TDP1	TDP1/TOP1 ratio	TOP1 activity (U/µg)	Relative TOP1 activity	TDP1 activity (fmol/µg)	Relative TDP1 activity	TDP1 activity (fmol/µg)	Relative TDP1 activity	TDP1/TOP1 ratio	TDP1/TOP1 ratio
	Western blot			Relaxation assay		Gel-based assay		Fluorescence-based assay		Gel-based assay	Fluorescence-based assay
#17	0.138 ± 0.016	0.260 ± 0.035	1.909 ± 0.339	0.785 ± 0.0509	0.860 ± 0.056	1.054 ± 0.206	0.427 ± 0.0837	0.750 ± 0.0645	0.257 ± 0.0221	0.587 ± 0.206	0.300 ± 0.0333
#22	0.116 ± 0.021	0.472 ± 0.105	4.228 ± 1.315	0.741 ± 0.039	0.813 ± 0.0430	1.899 ± 0.216	0.770 ± 0.0875	1.787 ± 0.0624	0.613 ± 0.0214	0.934 ± 0.137	0.756 ± 0.049
#29	0.0193 ± 0.0039	0.206 ± 0.0683	11.080 ± 4.44	0.148 ± 0.0180	0.163 ± 0.0197	0.407 ± 0.0911	0.165 ± 0.0369	0.547 ± 0.0749	0.188 ± 0.0257	1.031 ± 0.278	1.172 ± 0.228
#44	0.216 ± 0.0024	0.296 ± 0.0606	13.87 ± 3.43	0.127 ± 0.0095	0.139 ± 0.0104	0.717 ± 0.113	0.291 ± 0.0460	0.761 ± 0.0683	0.261 ± 0.0234	2.099 ± 0.380	1.887 ± 0.225
#50	0.0490 ± 0.0116	0.341 ± 0.0544	7.348 ± 2.105	0.279 ± 0.0186	0.306 ± 0.0204	0.792 ± 0.154	0.321 ± 0.0625	0.777 ± 0.0587	0.267 ± 0.0201	1.054 ± 0.223	0.857 ± 0.082
#66	0.0283 ± 0.0051	0.144 ± 0.0438	5.272 ± 2.012	0.419 ± 0.0719	0.460 ± 0.0789	0.700 ± 0.102	0.284 ± 0.0414	0.691 ± 0.0695	0.237 ± 0.0238	0.689 ± 0.137	0.568 ± 0.094
#42	0.0384 ± 0.0103	0.222 ± 0.0628	6.331 ± 2.870	0.473 ± 0.0506	0.518 ± 0.0555	0.286 ± 0.053	0.116 ± 0.0216	0.266 ± 0.0440	0.0911 ± 0.0151	0.226 ± 0.050	0.178 ± 0.046
#47	0.0141 ± 0.0033	0.337 ± 0.0299	25.49 ± 0.0509	0.121 ± 0.0090	0.133 ± 0.0099	0.424 ± 0.0791	0.172 ± 0.0321	0.613 ± 0.0729	0.210 ± 0.0250	1.302 ± 0.273	1.655 ± 0.251
#49	0.0295 ± 0.0018	0.194 ± 0.0332	6.612 ± 1.232	0.360 ± 0.0375	0.395 ± 0.0411	0.877 ± 0.166	0.356 ± 0.0675	0.557 ± 0.0481	0.191 ± 0.0165	0.912 ± 0.209	0.689 ± 0.0722
#62	0.0105 ± 0.0022	0.196 ± 0.0380	19.499 ± 5.835	0	0	0.145 ± 0.048	0.0588 ± 0.0195	0.266 ± 0.115	0.0913 ± 0.0394	N/A	N/A

## Sheet: Table S10
Table S10. Drug sensitivity z-scores of topoisomerase inhibitors for GBM cell lines in the NCI-60 panel
	Cell lines	CellMiner Database Results 1
		Topoisomerase I inhibitors			Topoisomerase II inhibitors
		Irinotecan sensitivity z-score	Camptothecin sensitivity z-score	Topotecan sensitivity z-score	Etoposide sensitivity z-score	Doxorubicin sensitivity z-score
	SF539	0.91	0.76	0.88	0.55	0.41
	SF295	0.74	0.96	0.88	0.46	0.46
	SF268	0.81	0.97	0.88	0.05	0.02
	SNB19	0.64	0.77	0.71	0.35	0.79
	U251	0.78	0.98	0.88	0.51	0.8
	SNB75	0.24	0.12	0.5	0.08	0.53
	1 Drug activities as accessed and described at https://discover.nci.nih.gov/cellminer/, NCI-60 Analysis Tools \ Cell line
	signature \ Drug activity z scores.

[truncated: 2 more sheets: Table S11, Table S12]
